# Supplementary material for: The evolution of protostome GATA factors: Molecular phylogenetics, synteny, and intron/exon structure reveal orthologous relationships
Source: BMC Evol Biol. 2008 Apr 15;8:112. doi: 10.1186/1471-2148-8-112 (PMC2383905; doi:10.1186/1471-2148-8-112)
Supplement: Additional file 4 — Alignment of conserved GATA dual-zinc finger domains. The FASTA formatted alignment of the conserved GATA dual-zinc finger domains. [file 1471-2148-8-112-S4.txt]

Additional File 2: FASTA alignment of conserved GATA dual-zinc finger domain used 
for the phylogenetic analysis in Figure 1 


> IscaGATAba
---------LEYFGGEGRECVNCGAISTPLWRR-DGTGHYLCNACGLYNKMN-GAHRPII
KTPRRL--------------------------------SASRRVGLTCSNCETSTTSLWR
RNNVGEPVCNACGLYFRLHGVNRPLAMKKDSIQTRKRKPKNSSSGSGSS
> DpulGATA456ba
---------------DGRECVNCGSISTPLWRR-DGTGHYLCNACGLYHKMNNGTQRPLI
KQTRRL--------------------------------STTRRLGLRCANCATTTTSLWR
RNNQGETVCNACGLYFKLHGVNRPLAMKKDNIQTRKRKRKGDTTPVNKV
> TcasGATA456ba
-LIFQLVDPRAEYFTEGRECVNCGAIDTPLWRR-DGTGHYLCNACGLYHKMN-GMNRPLV
KQPRRL--------------------------------SASRRVGLTCTNCHTSTTSLWR
RNTVGEPVCNACGLYFKLHGVNRPLAMKKDSIQTRKRKPKGSKDSNSRN
> AmelGATA456ba
---------EAEYFTEGRECVNCGAISTPLWRR-DGTGHYLCNACGLYHKMN-GMNRPLV
KQPRRL--------------------------------SASRRVGTSCSNCQTTMTSLWR
RNTLGEPVCNACGLYFKLHGVNRPHTMKKDSIQTRKRKPKGGMKSSDTP
> AgamGATA456ba
------------LFTEGRECVNCGAIQTPLWRR-DGTGHYLCNACGLYHKMN-GMNRPLV
KQPRRLV------------------KDPVNQSFNYPHQSSARRVGLQCSNCNTTNTSLWR
RNQVGEPVCNACGLYYKLHNVNRPLAMKKDNIQSRKRKPKGSKNSDGNG
> DmelGATAsrp
-------LFDADYFTEGRECVNCGAISTPLWRR-DNTGHYLCNACGLYMKMN-GMNRPLI
KQPRRL--------------------------------SASKRAGLSCSNCHTTHTSLWR
RNPAGEPVCNACGLYYKLHSVPRPLTMKKDTIQKRKRKPKGTKSEKSKS
> IscaGATA456a
---------EYAGFGEARECVNCGAISTPLWRR-DGTGHYLCNACGLYHKMN-GSTRPIV
KPQRR--------------------------------PSVSRRVGLCCSNCGTTTTTLWR
RNNEGEPVCNACGLYFKLHNV----------------------------
> DpulGATA456a
-------------MLEGRECANCSAIATPLWRR-DGNNHYLCNACGLYKLTN-GTNRPPV
RQPP---------------------------------SSGNRRAGLTCSNCNTSTTTLWR
RNANGEPVCNACGLYFKLHNVCRPLAMKKEGIQTRKRKPKAGTPSGAPT
> TcasGATA456a
-----------------KECVNCGASVTPLWRR-DGTGHYLCNACGLYNKIN-GVNRPPV
R-PP------------------------------------KKRNGVQCANCKTGNTTLWR
RNNQGEPVCNACGLYFKLHNVNRPLSMKKEGIQTRKRRPKSSNSHSQPA
> AgamGATA456a
-----------AAPPEHRECVNCGSSDTPLWRR-DIVGHTLCNACALYTRQNPGTNRPPN
RSQKAKQTVVSGTP----------------------PAQGNRRSGVTCANCQTTTTTLWR
RNNQGDPVCNACGLYYKLHSVNRPLTMKKDGIQTRKRKPKSSQQIQPMN
> AmelGATA456a
-----------------KECPNCAIL-TNVLRR-DETGNYVCQNCIYAANKINGINR---
-------------------------------------SSIKRRTGVQCANCRTSNTTLWR
RNNNGEPVCNACGLYYKLHNVNRPLSMKKEGIQTRKRKPKNNSGISGNL
> DmelGATAe
-GSLVTASSTSSPNHELK-CENC---HGPFLRK--GSEYF-CPNCPAFMRMAPRITQRQA
KPKAA-------------------------------AAPNNRRNGVTCANCQTNSTTLWR
RNNEGNPVCNACGLYYKLHNMNRPLSMKKEGIQKRKRKPKNNGG-----
> IscaGATAbb
----DAERLQEFYSNESKECVNCGAISTPLWRR-DCTGHYLCNACGLYSKMN-GANRPLM
RPPKRPV-----------------------------------------------------
-------------------------------------------------
> DpulGATA456bb
------------SYLEGRECVNCGSISTPLWRR-DGTGHYLCNACGLYHKMNNGINRPLL
KPPRRL-------------------------------LSATRRLGLCCTNCGTTTTTLWR
RNAEGEPVCNACGLYHKLHGVNRPLAMRKDGIQTRKRKPKSNSA-----
> TcasGATA456bba
-CFLVADGSMEFQFGEGRECVNCGAISTPLWRR-DGTGHYLCNACGLYHKMN-GMNRPLI
KPSKRLV------------------------------STATRRLGLCCTNCGTRTTTLWR
RNNDGEPVCNACGLYFKLHGVNRPLAMRKDGIQTRKRKNSAAAAAAAAV
> AmelGATA456bba
-------------FGEGRECVNCGAISTPLWRR-DGTGHYLCNACGLYHKMN-GMNRPLI
KPSKRL--------------------------------TATRRLGLCCTNCGTRTTTLWR
RNNEGEPVCNACGLYFKLHGVNRPLAMRKDGIQTRKRKPKKTPEPNARS
> AgamGATA456bba
---------MDFQFGEGRECVNCGAISTPLWRR-DGTGHYLCNACGLYHKMN-GMNRPLI
KPSKRLV--------------------SVSIQFPYHMQTATRRLGLCCTNCGTRTTTLWR
RNNDGEPVCNACGLYFKLHGVNRPLAMRKDGIQTRKRKPKKTGGSGGSA
> DmelPannier
------ESAMDFQFGEGRECVNCGAISTPLWRR-DGTGHYLCNACGLYHKMN-GMNRPLI
KPSK-----------------------------RLVSATATRRMGLCCTNCGTRTTTLWR
RNNDGEPVCNACGLYYKLHGVNRPLAMRKDGIQTRKRKPKKTGSGSAVG
> TcasGATA456bbb
------------------------------------------------------------
----------------------------------------ARRVDLSCTNCGTQTTTIWR
RNMKGEMVCNACGLYYKLHGIDRPHTMRRDTIHTRRRR-----------
> AmelGATA456bbb
------------------------------------------------------------
----------------------------------------AKKVDMSCTNCGTMTTTIWR
RNMKGEMVCNACGLYYKLHGVNRPVTMRRDTIHTRRRRPKGEKPTRHRK
> AgamGATA456bbb
------------------------------------------------------------
---------------------------------------NSQQKDMSCTNCGTTTTTIWR
RNIRGEMVCNACGLYFKLHGVNRPHTMRRDTIHTRRRR-----------
> DmelGATAd
------------------------------------------------------------
--------------DTYTTSEATPDDKKDKRNINLFNAIPGAQKDMSCSNCGTLTTTIWR
RSVRGEMVCNACGLYFKLHGVNRPHSMRRDTIHTRRRRPKELERSKKKH
> LgigGATA456Na
--------HDYFADLEGRECVNCGAISTPLWRR-DGTGHYLCNACGLYHKMN-GINRPLI
KPQRRLV-------------------------------SASRRMGLSCSNCHTSTTTLWR
RNNEGEPVCNACGLYYKLHGVHRPLAMKKDGIQTRKRKPKSKERSPHKT
> LgigGATA456Nb
--------QDYYADLEGRECVNCGALSTPLWRR-DGTGHYLCNACGLYHKMN-SVNGAIL
KPQRRL--------------------------------SASRRIGLSCSNCHTSTTTLWR
RNNEGEPVCNACGLYYKLHGVNRPLAMKKDGIQTRKRKPKGQGKTKSSS
> LgigGATA456Nc
----LFISANDDFYSEGRECVVCGAMSTPLWRR-DGTGHYICNACGIYHKMA-ANGRPES
KPNLTENRTVSLG-------------------------FSSRRMGLACANCMTSTTTLWR
RNAEGEPVCNACGLYYKLHQVNRPMSMKKDGIQTRKRKPRTPSKLKTSP
> CcapGATA456Na
---------DYYV--EGRECVNCGAMSTPLWRR-DGTGHYLCNACGLYHKMN-GVNRPLV
KPQRRI--------------------------------QGSRRLGLQCANCSTTTTTLWR
RNNEGEPVCNACGLYYKLHQVNRPISMKKDGIQTRKRKPKGSGKSKSKH
> CcapGATA456Nb
-------QSDYF--CEGRECVNCGAMSTPLWRR-DGTGHYLCNACGLYHKMN-GLNRPMM
KPQKRM--------------------------------CASRRMGLQCANCQTSTTTLWR
RNADGEPVCNACGLYFKLHGVHRPMSMRKDGIQTRKRKPKNLNKGPSK-
> CcapGATA456Nc
-AETDYYGSPAMEGGVGRECANCGSTYAPLWRW-NGTGHLLCNACGVHVMSGFAKPVMKT
SGGRRV--------------------------------SVSRRVGLSCANCHTSTTTLWR
RNNEGEPVCNACGLYFKLHGVNRPMSMKKEGIQTRKRKPKGSGKQKSSP
> CcapGATA456Nd
----------------GHTCTNCGTTKTTTWRR-NLTGEPLCNACGCYLKLH-KVSIGST
------------------------------LFLPLRMASSSSRETHNCANCGTQQTTMWR
RNTDGEPVCNACGLYFKLHKVNRPLSMVKGEIQSRRRKPKSSSSPGIMP
> PdumGATA456
----------GDYFGEGRECVNCGAISTPLWRR-DGTGHYLCNACGLYHKMN-GLNRPLI
KPQRRL--------------------------------SASRRVGLSCANCHTTTTTLWR
RNNEGEPVCNACGLYYKLHGVNRPLAMKKEGIQTKKKK-----------
> IscaGATA123
---------KGRSSAEGRECVNCGATSTPLWRR-DGTGHYLCNACGLYHKMN-GQNRPLI
KPKRRL--------------------------------SAARRAGTSCANCKTTTTTLWR
RNQNGEPVCNACGLYFKLHNVNRPLTMKKEGIQTRNRKLSSKSKKKKGL
> DpulGATA123
---------------EGRECVNCGATSTPLWRR-DGTGHYLCNACGLYYKMN-GQNRPLI
KPKRRL--------------------------------SAARRAGTTCANCKTTMTTLWR
RNHNGEPVCNACGLYYKLHNVNRPLTMKKEGIQTRNRKLSSKSKKKKG-
> TcasGATA123
------------DSLEGRECVNCGATSTPLWRR-DGTGHYLCNACGLYYKMN-GQNRPLI
KPKRRL--------------------------------SAARRAGTSCANCKTTTTTLWR
RNQNGEPVCNACGLYYKLHNVNRPLTMKKEGIQTRNRKLSSKSKKKKSG
> AmelGATA123
----------VKQREEGRECVNCGATSTPLWRR-DGTGHYLCNACGLYYKMN-GQNRPLI
KPKRRL--------------------------SLMSLQSAARRAGTSCANCKTATTTLWR
RNQAGEPVCNACGLYYKLHNVNRPLTMKKEGIQTRNRKLSSKSKKKKAG
> AgamGATA123
--------------TEGRECVNCGATSTPLWRR-DGTGHYLCNACGLYYKMN-GQNRPLI
KPKRRL--------------------------------SAARRAGTSCANCKTTTTTLWR
RNQGGEPVCNACGLYYKLHNVNRPLTMKKEGIQTRNRKLSSKSKKKKGI
> DmelGATAgrain
----------PKQREEGRECVNCGATSTPLWRR-DGTGHYLCNACGLYYKMN-GQNRPLI
KPKRRL--------------------------TLQSLQSAAKRAGTSCANCKTTTTTLWR
RNASGEPVCNACGLYYKLHNVNRPLTMKKEGIQTRNRKLSSKSKKKKGL
> HsapGATA1
----------PLPPCEARECVNCGATATPLWRR-DRTGHYLCNACGLYHKMN-GQNRPLI
RPKKRL--------------------------------IVSKRAGTQCTNCQTTTTTLWR
RNASGDPVCNACGLYYKLHQVNRPLTMRKDGIQTRNRKASGKGKKKRGS
> HsapGATA2
-----------RSCSEGRECVNCGATATPLWRR-DGTGHYLCNACGLYHKMN-GQNRPLI
KPKRRL--------------------------------SAARRAGTCCANCQTTTTTLWR
RNANGDPVCNACGLYYKLHNVNRPLTMKKEGIQTRNRKMSNKSKKSKKG
> HsapGATA3
-----------RSST-GRECVNCGATSTPLWRR-DGTGHYLCNACGLYHKMN-GQNRPLI
KPKRRL--------------------------------SAARRAGTSCANCQTTTTTLWR
RNANGDPVCNACGLYYKLHNINRPLTMKKEGIQTRNRKMSSKSKKCKKV
> CcapGATA123
-------------SSEGRECVNCGATSTPLWRR-DGTGHYLCNACGLYHKMN-GQNRPLI
KPKRRL--------------------------------SAARRAGTNCANCGTTTTTLWR
RNHNGDPVCNACGLYYKLHNVNRPLTMKKDGIQTPNPKMS---------
> LgigGATA123
-------------SSEGRECVNCGATSTPLWRR-DGTGHYLCNACGLYHKMN-GQNRPLI
KPKRRL-VSTRLWRRNHNGDPVCNACGLYYKLHNVS--SAARRAGTNCANCGTTTTTLWR
RNHNGDPVCNACGLYYKLHNVNRPLTMKKDGIQTRNRKMSTKSKKGKKG
> PdumGATA123
-----------RSSSEGRECVNCGATSTPLWRR-DGTGHYLCNACGLYHKMNGA-NRPLI
KPKRRL--------------------------------SAARRAGTSCANCGTTTTTLWR
RNHNGDPVCNACGLYYKLHSVNRPLTMKKDGIQTRNRKMSTKSKKKKGG
> HsapGATA6
-----------EDLSESRECVNCGSIQTPLWRR-DGTGHYLCNACGLYSKMN-GLSRPLI
KPQKRV--------------------------------PSSRRLGLSCANCHTTTTTLWR
RNAEGEPVCNACGLYMKLHGVPRPLAMKKEGIQTRKRKPKNINKSKTCS
> HsapGATA5
-----------EFPGEGRECVNCGALSTPLWRR-DGTGHYLCNACGLYHKMN-GVNRPLV
RPQKRL--------------------------------SSSRRAGLCCTNCHTTNTTLWR
RNSEGEPVCNACGLYMKLHGVPRPLAMKKESIQTRKRKPKTIAKARGSS
> HsapGATA4
-----------DDFSEGRECVNCGAMSTPLWRR-DGTGHYLCNACGLYHKMN-GINRPLI
KPQRRL--------------------------------SASRRVGLSCANCQTTTTTLWR
RNAEGEPVCNACGLYMKLHGVPRPLAMRKEGIQTRKRKPKNLNKSKTPA
> XlavGATA6b
--VRGAPGDVLDELPESRECVNCGSVQTPLWRR-DGTGHYLCNACGLYSKMN-GLSRPLI
KPQKRV--------------------------------PSSRRIGLACANCHTTTTTLWR
RNTEGEPVCNACGLYMKLHGVPRPLAMKKEGIQTRKRKPKNLNKSKSSS
> XlavGATA6a
--VRGAPGDVLDELPESRECVNCGSVQTPLWRR-DGTGHFLCNACGLYSKMN-GLSRPLI
KPQKRV--------------------------------PSSRRIGLACANCHTSTTTLWR
RNTEGEPVCNACGLYMKLHGVPRPLAMKKEGIQTRKRKPKTLNKSKSSS
> XlavGATA5b
--RISSLEFLEEFHGEGRECVNCGAMSTPLWRR-DGTGHYLCNACGLYHKMN-GINRPLI
KPQKRL--------------------------------SSSRRAGLCCTNCHTSTTTLWR
RNSEGEPVCNACGLYMKLHGVPRPLAMKKESIQTRKRKPKNIGKGKTST
> XlavGATA5a
--RRSSLEFLEEFPGEGRECVNCGAMSTPLWRR-DGTGHYLCNACGLYHKMN-GMNRPLI
KPQKRL--------------------------------SSSRRAGLCCTNCHTSTTTLWR
RNSEGEPVCNACGLYMKLHGVPRPLAMKKESIQTRKRKPKNIGKGKTST
> XlavGATA4
---RHPNIEFFDDFSEGRECVNCGAMSTPLWRR-DGTGHYLCNACGLYHKMN-GINRPLI
KPQRRL--------------------------------SASRRVGLSCANCHTTTTTLWR
RNAEGEPVCNACGLYMKLHGVPRPLAMKKEGIQTRKRKPKNLSKSKTLT
> XlavGATA3
--FSSNARPKTRSSTEGRECVNCGATSTPLWRR-DGTGHYLCNACGLYHKMN-GQNRPLI
KPKRRL--------------------------------SAARRAGTSCANCQTTTTTLWR
RNANGDPVCNACGLYYKLHNINRPLTMKKEGIQTRNRKMSSKSKKSK--
> XlavGATA2
--FTPKQRSKSRSCSEGRECVNCGATATPLWRR-DGTGHYLCNACGLYHKMN-GQNRPLI
KPKRRL--------------------------------SAARRAGTCCANCQTSTTTLWR
RNANGDPVCNACGLYYKLHNVNRPLTMKKEGIQTRNRKMSNKSKKNK--
> XlavGATA1a
-------EFSLFQSTEDRECVNCGATVTPLWRR-DMSGHYLCNACGLYHKMN-GQNRPLI
RPKKRL--------------------------------IVSKRAGTQCSNCHTSTTTLWR
RNASGDPVCNACGLYYKLHNVNRPLTMKKEGIQTRNRKVSSRSKKKK--
> MmusGATA6
--PRGPSTDLLEDLSESRECVNCGSIQTPLWRR-DGTGHYLCNACGLYSKMN-GLSRPLI
KPQKRV--------------------------------PSSRRLGLSCANCHTTTTTLWR
RNAEGEPVCNACGLYMKLHGVPRPLAMKKEGIQTRKRKPKNINKSKACS
> MmusGATA5
--TSFVPDFLEEFPGEGRECVNCGALSTPLWRR-DGTGHYLCNACGLYHKMN-GVNRPLV
RPQKRL--------------------------------SSSRRSGLCCSNCHTATTTLWR
RNSEGEPVCNACGLYMKLHGVPRPLAMKKESIQTRKRKPENPAKIKGSS
> MmusGATA4
--R-HPNLDMFDDFSEGRECVNCGAMSTPLWRR-DGTGHYLCNACGLYHKMN-GINRPLI
KPQRRL--------------------------------SASRRVGLSCANCQTTTTTLWR
RNAEGEPVCNACGLYMKLHGVPRPLAMRKEGIQTRKRKPKNLNKSKTPA
> MmusGATA3
--FGCKSRPKARSSTEGRECVNCGATSTPLWRR-DGTGHYLCNACGLYHKMN-GQNRPLI
KPKRRL--------------------------------SAARRAGTSCANCQTTTTTLWR
RNANGDPVCNACGLYYKLHNINRPLTMKKEGIQTRNRKMSSKSKKCK--
> MmusGata2
-----KQRSKARSCSEGRECVNCGATATPLWRR-DGTGHYLCNACGLYHKM-NGQNRPLI
KPKRRL--------------------------------SAARRAGTCCANCQTTTTTLWR
RNANGDPVCNACGLYYKLHNVNRPLTMKKEGIQTRNRKMSSKSKKSKKG
> MmusGATA1
--SPKFHGSLPLAPCEARECVNCGATATPLWRR-DRTGHYLCNACGLYHKMN-GQNRPLI
RPKKRM--------------------------------IVSKRAGTQCTNCQTTTTTLWR
RNASGDPVCNACGLYFKLHQVNRPLTMRKDGIQTRNRKASGKGKKKRGS
> DrerGATA6
--IRGPNGDLLEEMVESRECVNCGSMSTPLWRR-DGTGHFLCNACGLYSKMN-GLSRPLI
KPQKRM--------------------------------SSSRRIGLSCANCQTSTTTLWR
RNAEGEPVCNACGLYTKLHGVPRPLAMKKEGIQTRKRKPKSLSKVKGSS
> DrerGATA5
--RRSSIDMLDDLPCEGRECVNCGSISTPLWRR-DGTGHYLCNACGLYHKMN-GINRPLI
KPQKRL-------------------------------QSTSRRAGLCCTNCHTSTTTLWR
RNAEGEPVCNACGLYMKLHGVPRPLAMKKKKK-----------------
> DrerGATA4
--RCLTPKFRVFDDLRGRECVNCGAMSTPLWRR-DGTGHYLCNACGLYHKMN-GINRPLV
KPQRRL--------------------------------SASRRVGLSCTNCQPTTTTLWR
RNAEGEPVCNACGLYMKLHGVPRPLAMKKEGIQTRKRKPKNISKTKPGS
> DrerGATA3
--YGSKTRPKTRSSSEGRECVNCGATSTPLWRR-DGTGHYLCNACGLYHKMN-GQNRPLI
KPKRRL--------------------------------SAARRAGTSCANCQTTTTTLWR
RNANGDPVCNACGLYYKLHNINRPLTMKKEGIQTRNRKMSSKSKKSK--
> DrerGATA2
--FTPKCKSKTRSCSEGRECVNCGATSTPLWRR-DGTGHYLCNACGLYHKMN-GQNRPLI
KPKRRL--------------------------------SAARRAGTCCANCQTTTTTLWR
RNGNGDPVCNACGLYYKLHNVNRPLTMKKEGIQTRNRKMSSKSKRSK--
> DrerGATA1
--SPKLRNKMRLSPPEARECVNCGATATPLWRQ-DGTGHYLCNACGLYHKMN-GQNRPLI
RPKKRL--------------------------------IVSKRAGTQCANCHTSTTTLWR
RNASGEPVCNACGLYFKLHNVNRPLTMKKDGIQTRNRKVSNRNKKGK--
> GgalGATA6
--APSAELLEDLS--ESRECVNCGSIQTPLWRR-DGTGNYLCNACGLYTKMN-GLSRPLI
KPQKRV--------------------------------PSSRRLGLSCANCHTTTTTLWR
RNAEGEPVCNACGLYMKLHGVPRPLAMKKEGIQTRKRKPKNINKSKAC-
> GgalGATA5
--RRSTFEYLEEFPGDGRECVNCGAMSTPLWRK-DGTGHYLCNACGLYHKMN-GINRPL-
KPQKRL--------------------------------SSSRRAGLCCTNCHTTNTTLWR
RNAEGEPVCNACGLYMKLHGVPRPLAMKKESIQTRKRKPKNITKGKTST
> GgalGATA4
--ARHANIEFFDDYSEGRECVNCGAMSTPLWRR-DGTGHYLCNACGLYHKMN-GINRPLF
KPQRRL--------------------------------SASRRVGLSCANCHTTTTTLWR
RNAEGEPVCNACGLYMKLHGVPRPLAMRKEGIQTRKRKPKNLNKTKTP-
> GgalGATA3
--FGCKSRPKARSSTEGRECVNCGATSTPLWRR-DGTGHYLCNACGLYHKMN-GQNRPLI
KPKRRL--------------------------------SAARRAGTSCANCQTTTTTLWR
RNANGDPVCNACGLYYKLHNINRPLTMKKEGIQTRNRKMSSKSKKCK--
> GgalGATA2
--FTPKPRSKARSCSEGRECVNCGATATPLWRR-DGTGHYLCNACGLYHKMN-GQNRPLI
KPKRRL--------------------------------SAARRAGTCCANCQTTTTTLWR
RNANGDPVCNACGLYYKLHNVNRPLTMKKEGIQTRNRKMSNKSKKSK--
> GgalGATA1
-------------PCEARECVNCGATATPLWRR-DGTGHYLCNACGLYHRLN-GQNRPLI
RPKKRL--------------------------------LVSKRAGTVCSNCQTSTTTLWR
RSPMGDPVCNACGLYYKLHQVNRPLTMRKDGIQTRNRKVSSKGKKRRP-
> NvGata
---------DFFSYGDGRECVNCGATSTPLWRR-DGSGHYLCNACGLYHKMN-GSSRPLI
KPKRRL--------------------------------SAARRAGTSCANCHTTQTTLWR
RNQNGDPVCNACGLYWKLHAVNRPLSMKKDGIQTRNRKVSSKSKNKNK-
